# Supplementary material for: Oxygen Plasma-Modified Graphene Composite Membranes for Enhanced Forward Osmosis Performance: Mitigating Reverse Salt Flux and Improving Permeability
Source: Membranes (Basel). 2026 Mar 16;16(3):104. doi: 10.3390/membranes16030104 (PMC13028585; doi:10.3390/membranes16030104)
Supplement: Supplementary file 1 [file membranes-16-00104-s001.zip]

Archive with 1 entries (1 files):
- membranes-4155068-supplementary.pdf
